# Supplementary material for: An Alternative Theoretical Approach to Escape Decision-Making: The Role of Visual Cues
Source: PLoS One. 2012 Mar 12;7(3):e32522. doi: 10.1371/journal.pone.0032522 (PMC3299677; doi:10.1371/journal.pone.0032522)
Supplement: Data S1 — Dataset. (XLS) [file pone.0032522.s003.xls]

## Sheet: Observed
OBSERVED DATA FOR PARTICULAR TYPE OF EXPERIMENTAL APPROACHES
vegetation concealment	FID direct [m]	FID tangential [m]
0.7	1.5	1.7
0.15	3.5	2.5
0.6	2.5	2
0.6	3.2	1.5
0.95	2.2	3
0.4	3.5	1.5
0.3	2.5	3
0.4	4	1
0.95	1	2.5
0.8	1	1.3
0.05	4	2.2
0.6	3.5	2.3
0.6	2	2
0.5	1.9	2.5
0.1	2	1.5
0.5	1.1	1.3
0.8	1	1.3

## Sheet: Figs 2,3ab
DATA FOR FIGS 2+3A,B
Figs	vegetation concealment	FID direct Obs	FID tangential Obs	FID direct Modeled	FID tangential Modeled	Residual direct	Residual tangential	Residual for FID direct minus tangential
1	0.7	1.5	1.7	2.25346	1.96281	0.753465	0.262809	-0.490655
2	0.15	3.5	2.5	2.7282	1.96249	-0.771795	-0.537514	0.234281
3	0.6	2.5	2	2.36761	1.96265	-0.132388	-0.0373501	0.095038
4	0.6	3.2	1.5	2.36761	1.96158	-0.832388	0.461584	1.29397
5	0.95	2.2	3	1.76045	1.96262	-0.439547	-1.03738	-0.597834
6	0.4	3.5	1.5	2.54968	1.96224	-0.950318	0.462237	1.41256
7	0.3	2.5	3	2.62602	1.96252	0.126017	-1.03748	-1.1635
8	0.4	4	1	2.54968	1.96275	-1.45032	0.962755	2.41307
9	0.95	1	2.5	1.76045	1.96275	0.760453	-0.537255	-1.29771
10	0.8	1	1.3	2.11144	1.96269	1.11144	0.662686	-0.448755
11	0.05	4	2.2	2.78993	1.96269	-1.21007	-0.237314	0.972753
12	0.6	3.5	2.3	2.36761	1.96224	-1.13239	-0.337757	0.794631
13	0.6	2	2	2.36761	1.96201	0.367612	-0.0379868	-0.405599
14	0.5	1.9	2.5	2.46458	1.96278	0.564576	-0.537221	-1.1018
15	0.1	2	1.5	2.75963	1.96257	0.759629	0.462574	-0.297055
16	0.5	1.1	1.3	2.46458	1.96265	1.36458	0.66265	-0.701926
17	0.8	1	1.3	2.11144	1.96265	1.11144	0.662649	-0.448792

## Sheet: Fig 3c
DATA FOR FIG 3C
origin of data	FID direct [m]	FID direct minus tangential Observed [m]	FID direct minus tangential Modeled [m]
observed values	1.5	-0.2
observed values	3.5	1
observed values	2.5	0.5
observed values	3.2	1.7
observed values	2.2	-0.8
observed values	3.5	2
observed values	2.5	-0.5
observed values	4	3
observed values	1	-1.5
observed values	1	-0.3
observed values	4	1.8
observed values	3.5	1.2
observed values	2	0
observed values	1.9	-0.6
observed values	2	0.5
observed values	1.1	-0.2
observed values	1	-0.3
modelled values	2.25346		0.290655
modelled values	2.7282		0.765719
modelled values	2.36761		0.404962
modelled values	2.36761		0.406028
modelled values	1.76045		-0.202166
modelled values	2.54968		0.587445
modelled values	2.62602		0.663501
modelled values	2.54968		0.586927
modelled values	1.76045		-0.202293
modelled values	2.11144		0.148755
modelled values	2.78993		0.827247
modelled values	2.36761		0.405369
modelled values	2.36761		0.405599
modelled values	2.46458		0.501797
modelled values	2.75963		0.797055
modelled values	2.46458		0.501926
modelled values	2.11144		0.148792

## Sheet: Parameters from Fitting
PARAMETERS FROM FITTING
delta d	delta A/A_0	mean individuality
0.629303	0.229489	0.704209

## Sheet: Plasticity test
PLASTICITY TEST
Computation for a wrong dataset with artificially inverted vegetation concealment
nest number	vegetation concealment	FID direct Obs	FID tangential Obs	FID direct Modeled	FID tangential Modeled	Residual direct	Residual tangential	Residual for FID direct minus tangential
5	0.05	2.2	3	2.97	2.62	0.767	-0.379	-1.15
9	0.05	1	2.5	2.97	2.62	1.97	0.121	-1.85
10	0.2	1	1.3	2.8	2.4	1.8	1.1	-0.701
17	0.2	1	1.3	2.8	2.4	1.8	1.1	-0.701
1	0.3	1.5	1.7	2.68	2.23	1.18	0.529	-0.652
3	0.4	2.5	2	2.55	2.02	0.0502	0.0246	-0.0256
4	0.4	3.2	1.5	2.55	2.02	-0.65	0.525	1.17
12	0.4	3.5	2.3	2.55	2.02	-0.95	-0.275	0.674
13	0.4	2	2	2.55	2.02	0.55	0.0246	-0.526
14	0.5	1.9	2.5	2.41	1.76	0.507	-0.742	-1.25
16	0.5	1.1	1.3	2.41	1.76	1.31	0.458	-0.849
6	0.6	3.5	1.5	2.25	1.2	-1.25	-0.299	0.954
8	0.6	4	1	2.25	1.2	-1.75	0.201	1.95
7	0.7	2.5	3	2.06	1.11	-0.436	-1.89	-1.46
2	0.85	3.5	2.5	1.71	1.1	-1.79	-1.4	0.391
15	0.9	2	1.5	1.55	1.1	-0.447	-0.4	0.047
11	0.95	4	2.2	1.34	1.1	-2.66	-1.1	1.55
